# Supplementary material for: Mapping QTL for Phenological and Grain-Related Traits in a Mapping Population Derived from High-Zinc-Biofortified Wheat
Source: Plants (Basel). 2023 Jan 3;12(1):220. doi: 10.3390/plants12010220 (PMC9823887; doi:10.3390/plants12010220)
Supplement: Supplementary file 1 [file plants-12-00220-s001.zip]

Archive with 1 entries (1 files):
- plants-2061784-supplementary.pdf
